# Supplementary material for: Early nervous system development in the chaetognath Spadella cephaloptera exhibits conserved bilaterian patterning features
Source: Front Cell Dev Biol. 2026 May 28;14:1819435. doi: 10.3389/fcell.2026.1819435 (PMC13253686; doi:10.3389/fcell.2026.1819435)
Supplement: Supplementary file 1 [file Table1.xlsx]

## Sheet: SuppTable1
	Supplementary Table 1.Sequence information used in this study, including GenBank accession numbers, species, and sample IDs. Outgroup taxa, where applicable, is highlighted in yellow.
	Bmp2/4
		Accession	Gene ID	Species	Sample ID	Phylum
		KAF6020234.1	bmp6	Bugula neritina	Bne_bmp6	Bryozoa
		KAF6020560.1	bmp2/4	Bugula neritina	Bne_bmp2/4	Bryozoa
		AAI64703.1	bmp15	Danio rerio	Dre_bmp15	Chordata
		AAK11259.1	gdnf	Danio rerio	Dre_gdnf	Chordata
		AAN10431.1	dpp	Drosophila melanogaster	Dme_dpp	Arthropoda
		AAF47075.1	gbb	Drosophila melanogaster	Dme_gbb	Arthropoda
		ABC00191.1	bmp2/4	Haliotis asinina	Has_bmp2/4	Mollusca
		BAA31132.1	dpp	Halocynthia roretzi	Hro_dpp	Chordata
		AEL12440.1	bmp5/8	Helobdella sp. Austin	Hel_bmp5/8	Annelida
		BAQ19194.1	bmp5/8	Lottia gigantea	Lgi_bmp5/8	Mollusca
		QKV26401.1	bmp2/4	Lottia goshimai	Lgo_bmp2/4	Mollusca
		NP_001346950.1	bmp1	Mus musculus	Mmu_bmp1	Chordata
		EDL28371.1	bmp2	Mus musculus	Mmu_bmp2	Chordata
		AAI17750.1	bmp3	Mus musculus	Mmu_bmp3	Chordata
		AAH13459.1	bmp4	Mus musculus	Mmu_bmp4	Chordata
		AAI41284.1	bmp5	Mus musculus	Mmu_bmp5	Chordata
		AAI38594.1	bmp6	Mus musculus	Mmu_bmp6	Chordata
		EDL06610.1	bmp7	Mus musculus	Mmu_bmp7	Chordata
		NP_001242948.1	bmp8	Mus musculus	Mmu_bmp8	Chordata
		AAH55363.1	bmp15	Mus musculus	Mmu_bmp15	Chordata
		NP_034405.1	gdnf	Mus musculus	Mmu_gdnf	Chordata
		AAR13362.1	bmp2/4	Nematostella vectensis	Nve_bmp2/4	Cnidaria
		ABC88372.1	bmp5/8	Nematostella vectensis	Nve_bmp5/8	Cnidaria
		AVD29925.1	dpp	Parhyale hawaiensis	Pha_dpp	Arthropoda
		AAM33143.1	bmp2/4	Patella vulgata	Pvu_bmp2/4	Mollusca
		NP_001158388.1	bmp5/8	Saccoglossus kowalevskii	Sko_bmp5/8	Hemichordata
		CAB63704.1	bmp2/4	Sepia officinalis	Sof_bmp2/4	Mollusca
		AAI69813.1	gdnf	Xenopus laevis	Xla_gdnf	Chordata
		XP_002936834.2	bmp15	Xenopus tropicalis	Xtr_bmp15	Chordata
	Chd
		Accession	Gene ID	Species	Sample ID	Phylum
		PIK49445	chd	Apostichopus japonicus	Aja_chd	Echinodermata
		ABG66525	chd	Branchiostoma floridae	Bfl_chd	Chordata
		CAH1244923.1	chrdl1	Branchiostoma lanceolatum	Bla_chd-like1	Chordata
		EKC43057.1	chrdl	Crassostrea gigas	Cgi_chd-like	Mollusca
		NP_524809.2	cv2	Drosophila melanogaster	Dme_cv2	Arthropoda
		AAA89117	sog	Drosophila melanogaster	Dme_sog	Arthropoda
		AAI62594	chd	Danio rerio	Dre_chd	Chordata
		ABV83041.1	chrdl	Danio rerio	Dre_chd-like	Chordata
		AAK83138	chd	Halocynthia roretzi	Hro_chd	Chordata
		NP_597725	BMPER	Homo sapiens	Hsa_BMPER	Chordata
		NP_001137454.1	chrdl1	Homo sapiens	Hsa_chd-like1	Chordata
		NP_001265402.1	chrdl2	Homo sapiens	Hsa_chd-like2	Chordata
		XP_013383932	chd	Lingula anatina	Lan_chd	Brachiopoda
		XP_013415821.1	chrdl	Lingula anatina	Lan_chd-like	Brachipoda
		QKV26403	chd	Lottia goshimai	Lgo_chd	Mollusca
		UFR81795.1	chrdl	Lottia goshimai	Lgo_chd-like	Mollusca
		XP_064638583.1	chrdl	Lineus longissimus	Llo_chd-like	Nemertea
		NP_034023	chd	Mus musculus	Mmu_chd	Chordata
		AMY99573	chd	Novocrania anomala	Nan_chd	Brachiopoda
		Tan et al. 2022	chd	Notospermus_geniculatus	Nge_chd	Nemertea
		ABC88373	chd	Nematostella vectensis	Nve_chd	Cnidaria
		CAH1773701	chd	Owenia fusiformis	Ofu_chd	Annelida
		Tan et al. 2022	chd	Phoronis_australis	Pau_chd	Phoronida
		ACU12851	chd	Paracentrotus lividus	Pli_chd	Echinodermata
		XP_069987226	sog	Penaeus vannamei	Pva_sog	Arthropoda
		NP_001036036	sog	Tribolium_castaneum	Tca_sog	Arthropoda
		AMY99568	chd	Terebratalia transversa	Ttr_chd	Brachiopoda
	Dbh
		Accession	Gene ID	Species	Sample ID	Phylum
		XP_066295664.1	DBH	Branchiostoma lanceolatum	Bla_dbh	Chordata
		RNA02847.1	DBH	Brachionus plicatilis	Bpl_dbh	Rotifera
		XP_076824891.1	DBH	Clavelina lepadiformis	Cle_dbh	Chordata
		BAD98846.1	PHM	Dugesia japonica	Dja_phm	Platyhelminthes
		JAJ38287.1	DBH	Daphnia magna	Dma_dbh	Arthropoda
		NP_001103164.1	DBH	Danio rerio	Dre_dbh	Chordata
		XP_016930503.4	PHM	Drosophila suzukii	Dzu_phm	Arthropoda
		NP_000778.3	DBH	Homo sapiens	Hsa_dbh	Chordata
		XP_013410719.1	DBH	Lingula anatina	Lan_dbh	Brachiopoda
		XP_009056437.1	DBH	Lottia gigantea	Lgi_dbh	Mollusca
		XP_013792466.1	DBH	Limulus polyphemus	Lpo_dbh	Arthropoda
		XP_011429599.4	DBH	Magallana gigas	Mgi_dbh	Mollusca
		ATY46522.1	DBH	Octopus vulgaris	Ovu_dbh	Mollusca
		AIE46151.1	DBH	Platynereis dumerilii	Pdu_dbh	Annelida
		XP_030854058.1	DBH	Strongylocentrotus purpuratus	Spu_dbh	Echinodermata
		XP_975610.1	PHM	Tribolium castaneum	Tca_phm	Arthropoda
		XP_067940299.1	DBH	Watersipora subatra	Wsu_dbh	Bryozoa
	Hb9
		Accession	Gene ID	Species	Sample ID	Phylum
		CAH1274546.1	mnx1	Branchiostoma lanceolatum	Bla_mnx1	Chordata
		NP_001122328.1	hb9	Ciona intestinalis	Cin_hb9	Chordata
		NP_001009885.1	mnx1	Danio rerio	Dre_mnx1	Chordata
		NP_648164.1	extra-extra	Drosophila melanogaster	Dme_exex	Arthropoda
		AUJ88961.1	hb9	Epiphanes senta	Ese_hb9	Rotifera
		THD27316.1	hb9	Fasciola hepatica	Fhe_hb9	Platyhelminthes
		AUN27674.1	hb9	Lineus ruber	Lru_hb9	Nemertea
		NP_064328.2	mnx1	Mus musculus	Mmu_mnx1	Chordata
		NP_056554.1	gbx1	Mus musculus	Mmu_gbx1	Chordata
		AUJ88959.1	hb9	Owenia fusiformis	Ofu_hb9	Annelida
		ABO93220.1	hb9	Platynereis dumerilii	Pdu_hb9	Annelida
		ADJ18239.1	gbx	Steromphala varia	Sva_gbx	Mollusca
		AUN27648.1	hb9	Terebratalia transversa	Ttr_hb9	Brachiopoda
	NeuroD
		Accession	Gene ID	Species	Sample ID	Phylum
		KAK7003474.1	atoh	Biomphalaria glabrata	Bgl_ath	Mollusca
		XP_013063719.2	NeuroD1	Biomphalaria glabrata	Bgl_NeuroD1	Mollusca
		CAH1245900.1	atoh1	Branchiostoma lanceolatum	Bla_atoh1	Chordata
		P46581.1	Cnd-1	Caenorhabditis elegans	Cel_Cnd1	Nematoda
		CEI71555.1	ngn	Cupiennius salei	Csa_ngn	Arthropoda
		AST23028.1	NeuroD	Capitella teleta	Cte_NeuroD	Annelida
		AST23027.1	ngn	Capitella teleta	Cte_ngn	Annelida
		KZS01707.1	atoh	Daphnia magna	Dma_ath	Arthropoda
		NP_731223.1	atoh	Drosophila melanogaster	Dme_atoh	Arthropoda
		NP_523816.2	TwistA	Drosophila melanogaster	Dme_TwistA	Arthropoda
		NP_001033967.1	TwistB	Drosophila melanogaster	Dme_TwistB	Arthropoda
		UZQ18776.1	ngn	Doryteuthis pealeii	Dpe_ngn	Mollusca
		UZQ18777.1	NeuroD	Doryteuthis pealeii	Dpe_NeuroD	Mollusca
		AAH66427.1	ngn1	Danio rerio	Dre_ngn1	Chordata
		AAG09438.1	ngn3	Danio rerio	Dre_ngn3	Chordata
		NP_001018632.1	olig1	Danio rerio	Dre_olig1	Chordata
		NP_835201.1	olig2	Danio rerio	Dre_olig2	Chordata
		NP_001103863.1	olig3	Danio rerio	Dre_olig3	Chordata
		NP_955808.1	olig4	Danio rerio	Dre_olig4	Chordata
		XP_023349766.1	ngn2	Eurytemora carolleeae	Eca_ngn2	Arthropoda
		VDH80595.1	NeuroD	Euperipatoides kanangrensis	Eka_NeuroD	Onychophora
		VDH80596.1	ngn	Euperipatoides kanangrensis	Eka_ngn	Onychophora
		VEW09850.1	ngn	Glomeris marginata	Gma_ngn	Arthropoda
		ALI93844.1	NeuroD	Holothuria glaberrima	Hga_NeuroD	Echinodermata
		XP_013402695.1	atoh7a-like	Lingula anatina	Lan_atoh7al	Brachiopoda
		XP_023933307.1	NeuroD1	Lingula anatina	Lan_NeuroD1	Brachiopoda
		XP_013402653.1	ngn	Lingula anatina	Lan_ngn	Brachiopoda
		QNN94679.1	atoh	Malacoceros fuliginosus	Mfu_atoh	Annelida
		QNN94681.1	NeuroD	Malacoceros fuliginosus	Mfu_NeuroD	Annelida
		QNN94680.1	ngn	Malacoceros fuliginosus	Mfu_ngn	Annelida
		NP_031526.1	math1	Mus musculus	Mmu_math1	Chordata
		AAL11912.1	math7	Mus musculus	Mmu_ath7	Chordata
		NP_035024.1	NeuroD1	Mus musculus	Mmu_NeuroD	Chordata
		NP_031527.1	NeuroD4	Mus musculus	Mmu_NeuroD4	Chordata
		NP_033847.1	NeuroD6	Mus musculus	Mmu_NeuroD6	Chordata
		AAH62148.1	ngn1	Mus musculus	Mmu_ngn1	Chordata
		AAH55743.1	ngn2	Mus musculus	Mmu_ngn2	Chordata
		CAA70366.1	ngn3	Mus musculus	Mmu_ngn3	Chordata
		NP_058664.2	olig1	Mus musculus	Mmu_olig1	Chordata
		NP_058663.2	olig2	Mus musculus	Mmu_olig2	Chordata
		NP_443734.2	olig3	Mus musculus	Mmu_olig3	Chordata
		AAH83139.1	Twist-1	Mus musculus	Mmu_Twist-1	Chordata
		EDL40020.1	Twist-2	Mus musculus	Mmu_Twist-2	Chordata
		ADK23852.1	ngn	Octopus bimaculoides	Obi_ngn	Mollusca
		CAI9739204.1	olig	Octopus vulgaris	Ovu_olig4	Mollusca
		CAC86664.1	atoh	Platynereis dumerilii	Pdu_ath	Annelida
		CAQ57533.1	NeuroD	Platynereis dumerilii	Pdu_NeuroD	Annelida
		CAQ57535.1	ngn	Platynereis dumerilii	Pdu_ngn	Annelida
		CAQ57534.1	olig	Platynereis dumerilii	Pdu_olig	Annelida
		GFO08564.1	olig	Plakobranchus ocellatus	Poc_olig	Mollusca
		KAH8874224.1	olig2	Schistosoma japonicum	Sja_olig2	Platyhelminthes
		NP_001158399.1	olig	Saccoglossus kowalevskii	Sko_olig	Hemichordata
	Nk6
		Accession	Gene ID	Species	Sample ID	Phylum
		CAE1264871.1	nk1	Acanthosepion pharaonis	Aph_nk1	Mollusca
		AAC35350	nk2.1	Branchiostoma floridae	Bfl_nk2.1	Chordata
		AAD01958	nk2.2	Branchiostoma floridae	Bfl_nk2.2	Chordata
		KAK7010666.1	hmx3	Biomphalaria glabrata	Bgl_hmx3	Mollusca
		NP_508796.2	ceh-1	Caenorhabditis elegans	Cel_ceh1	Nematoda
		BAE06586.1	nk6	Ciona intestinalis	Cin_nk6	Chordata
		ACI26670.1	nk3	Capitella teleta	Cte_nk3	Annelida
		ACH89437.1	nk5	Capitella teleta	Cte_nk5	Annelida
		ACH89430	nk2.1a	Capitella teleta	Cte_nk2.1a	Annelida
		ACH89431	nk2.1b	Capitella teleta	Cte_nk2.1b	Annelida
		ACH89432	nk2.2a	Capitella teleta	Cte_nk2.2a	Annelida
		ACH89433	nk2.2b	Capitella teleta	Cte_nk2.2b	Annelida
		ALC46299.1	hmx	Drosophila busckii	Dbu_hmx	Arthropoda
		AAQ73820.1	bagpipe	Drosophila melanogaster	Dme_bagpipe	Arthropoda
		NP_652614.1	hgtx	Drosophila melanogaster	Dme_hgtx	Arthropoda
		NP_476657.1	slouch	Drosophila melanogaster	Dme_slouch	Arthropoda
		NP_524433	tin	Drosophila melanogaster	Dme_tin	Arthropoda
		NP_476786	vnd	Drosophila melanogaster	Dme_vnd	Arthropoda
		Q504H8.1	hmx3	Danio rerio	Dre_hmx3	Chordata
		NP_001013342.2	nk3	Danio rerio	Dre_nk3	Chordata
		AXG22273.1	nk1	Euperipatoides rowelli	Ero_nk1	Onychophora
		AXG22274.1	nk3	Euperipatoides rowelli	Ero_nk3	Onychophora
		AXG22276.1	nk5	Euperipatoides rowelli	Ero_nk5	Onychophora
		AUN27652.1	nk6	Epiphanes senta	Ese_nk6	Rotifera
		AUN27651	nk2.1a	Epiphanes senta	Ese_nk2.1a	Rotifera
		AUN27650	nk2.1b	Epiphanes senta	Ese_nk2.1b	Rotifera
		AUN27646	nk2.2a	Epiphanes senta	Ese_nk2.2a	Rotifera
		AUN27647	nk2.2b	Epiphanes senta	Ese_nk2.2b	Rotifera
		KAI4024565.1	nk1	Homo sapiens	Hsa_nk1	Chordata
		AMB26749	nk2.1	Leptochiton asellus	Las_nk2.1	Mollusca
		AUN27669.1	nk6	Lineus ruber	Lru_nk6	Nemertea
		AUN2766	nk2.1	Lineus ruber	Lru_nk2.1	Nemertea
		AUN27668	nk2.2	Lineus ruber	Lru_nk2.2	Nemertea
		CAG2224503	nk2.3	Mytilus edulis	Med_nk2.3	Mollusca
		ARJ36946	nk2.1	Membranipora membranacea	Mme_nk2.1	Bryozoa
		NP_659204.1	nk6.1	Mus musculus	Mmu_nk6.1	Chordata
		NP_899071.2	nk6.2	Mus musculus	Mmu_nk6.2	Chordata
		NP_083278.1	nk6.3	Mus musculus	Mmu_nk6.3	Chordata
		P50220	nk2.1	Mus musculus	Mmu_nk2.1	Chordata
		AAI38160	nk2.2	Mus musculus	Mmu_nk2.2	Chordata
		CAA72002	nk2.3	Mus musculus	Mmu_nk2.3	Chordata
		NP_075993	nk2.4	Mus musculus	Mmu_nk2.4	Chordata
		NP_032726	nk2.5	Mus musculus	Mmu_nk2.5	Chordata
		AAC15674	nk2.6	Mus musculus	Mmu_nk2.6	Chordata
		AUN27659.1	nk6	Novocrania anomala	Nan_nk6	Brachiopoda
		SJX71964.1	nk6	Nematostella vectensis	Nve_nk6	Cnidaria
		AUN27662.1	nk6	Owenia fusiformis	Ofu_nk6	Annelida
		AUN27661	nk2.2	Owenia fusiformis	Ofu_nk2.2	Annelida
		CAJ38797.1	nk1	Platynereis dumerilii	Pdu_nk1	Annelida
		ABQ10641.1	nk3	Platynereis dumerilii	Pdu_nk3	Annelida
		ABQ10644.1	nk5	Platynereis dumerilii	Pdu_nk5	Annelida
		ABO93211.1	nk6	Platynereis dumerilii	Pdu_nk6	Annelida
		CAJ38809	nk2.1	Platynereis dumerilii	Pdu_nk2.1	Annelida
		ALC76018	nk2.1	Sepia officinalis	Sof_nk2.1	Mollusca
		NP_001009577.1	nk1	Strongylocentrotus purpuratus	Spu_nk1	Echinodermata
		XP_975015.2	hmx3	Tribolium castaneum	Tca_hmx3	Arthropoda
		AUN27656.1	nk6	Terebratalia transversa	Ttr_nk6	Brachiopoda
		AUN27655	nk2.2	Terebratalia transversa	Ttr_nk2.2	Brachiopoda
		NP_001080207.1	nk3	Xenopus laevis	Xla_nk3	Chordata
		NP_001093371.1	nk6.3	Xenopus laevis	Xla_nk6.3	Chordata
		NP_001016583.2	nk6.1	Xenopus tropicalis	Xtr_nk6.1	Chordata
	Sox
		Accession	Gene ID	Species	Sample ID	Phylum
		YAQ64439.1	SoxH	Argopecten irradians	Air_SoxH	Mollusca
		CAE1279142.1	Sox4	Acanthosepion pharaonis	Aph_Sox4	Mollusca
		CAE1321238.1	Sox5_6_13	Acanthosepion pharaonis	Aph_SoxD	Mollusca
		ABG66528.1	SoxB2	Branchiostoma floridae	Bfl_SoxB2	Chordata
		KAF6029665.1	Sox30	Bugula nerita	Bne_Sox30	Bryozoa
		AEH57090.1	SoxB2	Bugula neritina	Bne_SoxB2	Bryozoa
		RNA35567.1	Sox12	Brachionus plicatilis	Bpl_Sox12	Rotifera
		RNA35571.1	Sox4	Brachionus plicatilis	Bpl_Sox4	Rotifera
		NP_001368074.1	Egl-13	Caenorhabditis elegans	Cel_Egl-13	Nematoda
		NP_740846.1	Sem-2	Caenorhabditis elegans	Cel_Sem-2	Nematoda
		QCH40916.1	SoxB1	Corbicula fluminea	Cfl_SoxB1	Mollusca
		QCH40917.1	SoxB2	Corbicula fluminea	Cfl_SoxB2	Mollusca
		QCH40918.1	SoxC	Corbicula fluminea	Cfl_SoxC	Mollusca
		QCH40919.1	SoxD	Corbicula fluminea	Cfl_SoxD	Mollusca
		CAD58839.1	SoxB2	Ciona intestinals	Cin_SoxB2	Chordata
		AST23029.1	SoxB1	Capitella teleta	Cte_SoxB1	Annelida
		ELU17008.1	SoxE	Capitella teleta	Cte_SoxE	Annelida
		NP_001261830.1	Dichaete	Drosophila melanogaster	Dme_Dichaete	Arthropoda
		NP_651839.1	Sox100B	Drosophila melanogaster	Dme_Sox100B	Arthropoda
		NP_001014695.1	Sox102F	Drosophila melanogaster	Dme_Sox102F	Arthropoda
		CAB64387.1	Sox14	Drosophila melanogaster	Dme_Sox14	Arthropoda
		NP_523739.2	Sox15	Drosophila melanogaster	Dme_Sox15	Arthropoda
		NP_648694.1	Sox21a	Drosophila melanogaster	Dme_Sox21a	Arthropoda
		CAB64386.1	SoxN	Drosophila melanogaster	Dme_SoxN	Arthropoda
		UZQ18771.1	SoxB1	Doryteuthis pealeii	Dpe_SoxB1	Mollusca
		NP_001032769.1	Sox14	Danio rerio	Dre_Sox14	Chordata
		NP_571361.1	Sox21a	Danio rerio	Dre_Sox21a	Chordata
		AAS47833.1	Sox21b	Danio rerio	Dre_Sox21b	Chordata
		AAS59172.1	Sox1	Heliocidaris tuberculata	Htu_Sox1	Echinodermata
		AAS59170.1	Sox21	Heliocidaris tuberculata	Htu_Sox21	Echinodermata
		XP_013381128.1	Sox10	Lingula anatina	Lan_Sox10	Brachiopoda
		XP_064638110.1	Sox14	Lineus longissimus	Llo_Sox14	Nemertea
		XP_064624713.1	Sox18a	Lineus longissimus	Llo_Sox18a	Nemertea
		XP_064638948.1	Sox2	Lineus longissimus	Llo_Sox2	Nemertea
		XP_064626183.1	Sox4	Lineus longissimus	Llo_Sox4	Nemertea
		XP_064634351.1	Sox6	Lineus longissimus	Llo_Sox6	Nemertea
		XP_064640763.1	Sox8	Lineus longissimus	Llo_Sox8	Nemertea
		XP_054770726.2	Sox14	Lytechinus pictus	Lpi_Sox14	Echinodermata
		XP_054772543.1	Sox4	Lytechinus pictus	Lpi_Sox4	Echinodermata
		XP_054762552.2	Sox9	Lytechinus pictus	Lpi_Sox9	Echinodermata
		WPK87794.1	SoxB1	Lymnaea stagnalis	Lst_SoxB1	Mollusca
		WPK87792.1	SoxB2	Lymnaea stagnalis	Lst_SoxB2	Mollusca
		QNN94703.1	SoxB1	Malacoceros fuliginosus	Mfu_SoxB1	Annelida
		QNN94702.1	SoxB2	Malacoceros fuliginosus	Mfu_SoxB2	Annelida
		QNN94698.1	SoxC	Malacoceros fuliginosus	Mfu_SoxC	Annelida
		QNN94697.1	SoxD	Malacoceros fuliginosus	Mfu_SoxD	Annelida
		QNN94701.1	SoxF	Malacoceros fuliginosus	Mfu_SoxF	Annelida
		BAC75667.1	Sox1	Mus musculus	Mmu_Sox1	Chordata
		NP 035567.1	Sox10	Mus musculus	Mmu_Sox10	Chordata
		NP 033260.4	Sox11	Mus musculus	Mmu_Sox11	Chordata
		NP 035568.1	Sox12	Mus musculus	Mmu_Sox12	Chordata
		NP 035569.2	Sox13	Mus musculus	Mmu_Sox13	Chordata
		NP 033264.2	Sox14	Mus musculus	Mmu_Sox14	Chordata
		NP 001276393.1	Sox17	Mus musculus	Mmu_Sox17	Chordata
		NP 033262.2	Sox18	Mus musculus	Mmu_Sox18	Chordata
		AAH57574.1	Sox2	Mus musculus	Mmu_Sox2	Chordata
		NP 808421.1	Sox21	Mus musculus	Mmu_Sox21	Chordata
		AAL40744.1	Sox3	Mus musculus	Mmu_Sox3	Chordata
		NP_775560.1	Sox30	Mus musculus	Mmu_Sox30	Chordata
		NP 033264.2	Sox4	Mus musculus	Mmu_Sox4	Chordata
		BAA32567.1	Sox5	Mus musculus	Mmu_Sox5	Chordata
		AAC52263.1	Sox6	Mus musculus	Mmu_Sox6	Chordata
		NP 035576.1	Sox7	Mus musculus	Mmu_Sox7	Chordata
		NP 035577.1	Sox8	Mus musculus	Mmu_Sox8	Chordata
		NP 035578.3	Sox9	Mus musculus	Mmu_Sox9	Chordata
		XP_014789971.1	Sox14	Octopus bimaculoides	Obi_Sox14	Mollusca
		ANS60443.1	SoxB1	Platynereis dumerilii	Pdu_SoxB1	Annelida
		CAY12631.1	SoxB2	Platynereis dumerilii	Pdu_SoxB2	Annelida
		CAY12635.1	SoxC	Platynereis dumerilii	Pdu_SoxC	Annelida
		BAO23502.1	SoxB1	Ptychodera flava	Pfl_SoxB1	Hemichordata
		BAO23503.1	SoxB2	Ptychodera flava	Pfl_SoxB2	Hemichordata
		UBR90694.1	Dichaete	Procambarus virginalis	Pvi_Dichaete	Arthropoda
		UBR90693.1	SoxN	Procambarus virginalis	Pvi_SoxN	Arthropoda
		AGL08098.1	SoxB1	Sepia officinalis	Sof_SoxB1	Arthropoda
		AGL08099.1	SoxE	Sepia officinalis	Sof_SoxE	Mollusca
		AAD40687.2	SoxB2	Strongylocentrotus purpuratus	Spu_SoxB2	Mollusca
		XP_972019.2	Dichaete	Tribolium castaneum	Tca_Dichaete	Echinodermata
		XP_015833813.1	Sox10	Tribolium castaneum	Tca_Sox10	Arthropoda
		EFA04579.1	Sox21a	Tribolium castaneum	Tca_Sox21a	Arthropoda
		EFA04578.1	Sox21b	Tribolium castaneum	Tca_Sox21b	Arthropoda
		EFA04654.1	SoxN	Tribolium castaneum	Tca_SoxN	Arthropoda
		GFQ92770.1	Sox21	Trichonephila clavata	Tcl_Sox21	Arthropoda
		XP_074658096.1	Sox14	Tubulanus polymorphus	Tpo_Sox14	Arthropoda
		XP_074658127.1	Sox2	Tubulanus polymorphus	Tpo_Sox2	Nemertea
	Th
		Accession	Gene ID	Species	Sample ID	Phylum
		NP_001274766.1	PAH	Bombyx mori	Bmo_ph	Arthropoda
		RNA08581.1	TH	Brachionus plicatilis	Bpl_th	Rotifera
		XP_066265665.1	TH	Branchiostoma lanceolatum	Bla_th	Chordata
		P90986.4	TH	Caenorhabditis elegans	Cel_th	Nematoda
		NP_571224.1	TH	Danio rerio	Dre_th	Chordata
		XP_002046166.1	TH	Drosophila virilis	Dvi_th	Arthropoda
		P07101.5	TH	Homo sapiens	Hsa_th	Chordata
		AAH13458.1	PAH	Mus musculus	Mmu_ph	Chordata
		XP_052827174.1	TH	Octopus bimaculoides	Obi_th	Mollusca
		XP_050392400.1	TH	Patella vulgata	Pvu_th	Mollusca
		WDE41105.1	TH	Phoronopsis harmeri	Pha_th	Phoronida
		ADG26739.1	TH	Platynereis dumerilii	Pdu_th	Annelida
		ADV58258.1	TH	Schistosoma japonicum]	Sja_th	Platyhelminthes
		WDE41103.1	TH	Terebratalia transversa	Ttr_th	Phoronida

## Sheet: SuppTable2
	Supplementary Table 2. Summary of sequence sampling, alignment settings, retained alignment regions, and phylogenetic inference parameters for orthology analyses.
	Figure reference	Gene of interest	Sequences included in analysis	MAFFT alignment mode	Final retained region	Substitution model
	S1	Bmp2/4	Bmp1, Bmp2/4, Bmp3, Bmp5-8, Bmp15	L-INS-i	C-terminal TGF-beta/BMP domain + short shared upstream flanking residues	WAG+G4
	S2	Chordin	Chordin, Chordin-like	E-INS-i	shared CR/VWC-domain-containing homologous blocks + shared flanking residues	WAG+I+G4
	S3	Dbh	Dbh	E-INS-i	Cu2_monooxygen + aligned linker + Cu2_monoox_C	LG+I+G4
	S4	Hb9	Hb9	L-INS-i	Homeobox domain + shared flanking residues	LG+G4
	S5	NeuroD1	NeuroD, Neurogenin, Olig, Atonal	L-INS-i	bHLH domain + shared flanking residues	LG+I+G4
	S6	Nk6	Nk1, Nk2.1, Nk2.2, Nk3, Nk4, Nk5, Nk6	L-INS-i	Homeobox domain + shared flanking residues	LG+G4
	S7	SoxB	SoxB1, SoxB2, SoxC, SoxD, SoxE, SoxF, SoxH	L-INS-i	HMG box + shared flanking residues	LG+I+G4
	S8	Th	Th	L-INS-i	biopterin-dependent aromatic amino acid hydroxylase catalytic domain + shared flanking residues	LG+G4

## Sheet: SuppTable3
	Supplementary Table 3. Primer sequences and amplification parameters used for the isolation of Spadella cephaloptera gene sequences used in this study.
	Gene	Forward Primer	Sequence (5'-3')	Reverse primer	Sequence (5'-3')	TA (°C)	Amplification Method	Riboprobe Length (bp)	Transcript Length (bp)	Riboprobe sequence
	Sce-th	Sce-th-01F	TACAAACACGGAGTTCCATTGC	Sce-th-01R	TAATACGACTCACTATAGGGAAAGCGGCGAATGATGGATTAG	60	PCR-T7	404	439	TACAAACACGGAGTTCCATTGCCAACGGTGGAGTACACCAAGGAGGAAACGGAGTGTTGGTCGACCGTATACGACCACTTGATCCAACTTTGGCAGAAATTTGCCTGCAAAGATCATTTGGACATTTTCGAGATCCTGGAAAAAGAATGTGGATATTCGAGGGACAGAATTCCTCAATTGGGGGAAGTTAATGAGTTCTTGAAAGCTCGAACTGGCTACACCCTCCGCCCGGCCGCTGGCCTTCTCACCTCCAGGGACTTTTTGGCTTCTTTGGCTTTCAGAGTCTTTCAGTCGACGCAATACATTCGTCATCACACCGCGCCTCTGCATTCCCCAGAACCTGATTGCGTTCACGAGCTCCTTGGTCACGTGCCCCTCCTGGCTAATCCATCATTCGCC…
	Sce-dbh	Sce-dbh-01F	ATTTACACGCCCAAGTCACCTC	Sce-dbh-01R	TAATACGACTCACTATAGGGCGGGATATGTGAAAGTGGAGGC	61	PCR-T7	750	2111	ATTTACACGCCCAAGTCACCTCATCCGGAACGCTCGGTATCGGCTTCTCCGATAGGGGAACCTTCAACAACGCAGATCTGTTATTACTTTGGACGGATGCTGACGGCAATCATCATTATATGGACACGTGGACCGACGGTGAAGGAATCGTTCACGAAGATCAAAATCAAGATTTTAACATAATATCGGCCAACAAAATAAGCAGCAGGTGGAAAGAACCCGACGTTCTGGCTCTGACATTTTCGCGAAAAGTTGACACTTGCGATGACGATGATTATATCATCGATCGAGGAACAACCCACGTTGTATATCTTATCGATGATGACGTATGGGACAACAAAAACATTGAAGGCTATGACACTAACGTACCCAATCTCAAAGGGTTTAATAGGGTACAAA…

## Sheet: SuppTable4
	Supplementary Table 4. Information on the HCR probes used for the HCR RNA-FISH in Spadella cephaloptera
	Gene	No. of Probes	Hairpin	ProbeName	Sequence (5'-3')	Fluorophore
	Sce-chd	30	B4	B4_chordin_30	CCTCAACCTACCTCCAACaaTGTAGCCGAAATACTCGGAGCCGGG	594
				B4_chordin_30	AGACTTTGACCTGATGAAAGAAGAGatTCTCACCATATTCGCTTC
				B4_chordin_30	CCTCAACCTACCTCCAACaaCCAGCAGCTTCTCGACCTGATGCGG
				B4_chordin_30	TCAGGTTCTTCCAGAGGCCGCAGATatTCTCACCATATTCGCTTC
				B4_chordin_30	CCTCAACCTACCTCCAACaaCGACCTCGCCGGCGGGGTGCACGTT
				B4_chordin_30	TCGTCAACGTGACGCGAACCCGACCatTCTCACCATATTCGCTTC
				B4_chordin_30	CCTCAACCTACCTCCAACaaACAACCCGCTAAAGGCTTCGTCGTC
				B4_chordin_30	GGACGCGGTGGGGCCGTAAAAGACCatTCTCACCATATTCGCTTC
				B4_chordin_30	CCTCAACCTACCTCCAACaaGGCGGAGGACGAAGGCGACGGCGGC
				B4_chordin_30	CGCCGACGCGTCCTTCCGGCGACTTatTCTCACCATATTCGCTTC
				B4_chordin_30	CCTCAACCTACCTCCAACaaTTTTGACGTCCACAAAATCTTCGTC
				B4_chordin_30	GGAACGCGACGAAGTTGAGGACGTTatTCTCACCATATTCGCTTC
				B4_chordin_30	CCTCAACCTACCTCCAACaaCGGCTCCCTTTCCGGTTTCCAGTCG
				B4_chordin_30	GAACGACTCGCCGATCCTCGGCGGGatTCTCACCATATTCGCTTC
				B4_chordin_30	CCTCAACCTACCTCCAACaaCCACCCATTTCCAATCGGTGACGAC
				B4_chordin_30	CGGCGGCGACGTCGACGCTTTTAAAatTCTCACCATATTCGCTTC
				B4_chordin_30	CCTCAACCTACCTCCAACaaCGGCGGCGAGCGCGCGCAGTTGGGG
				B4_chordin_30	CCGTCAATTTCGCCGCCCCGGCGATatTCTCACCATATTCGCTTC
				B4_chordin_30	CCTCAACCTACCTCCAACaaAGACGCGACCCGTCAATGATTTATC
				B4_chordin_30	CCGCGATCAGCGTCGCTTTGGTCCTatTCTCACCATATTCGCTTC
				B4_chordin_30	CCTCAACCTACCTCCAACaaTGACCACGTTCTCGATCAGTAGAGA
				B4_chordin_30	GAATAACGCCGCAATCTTGCTTGGGatTCTCACCATATTCGCTTC
				B4_chordin_30	CCTCAACCTACCTCCAACaaTTCCATCCGGGTACAGCTTGAAAAC
				B4_chordin_30	CGGACCCGGCGGCTCCTCTCTCGCCatTCTCACCATATTCGCTTC
				B4_chordin_30	CCTCAACCTACCTCCAACaaCCAAGGACGTGACCGCGTCGGAGAC
				B4_chordin_30	CGACGATCCGCACTTTGTAAGCCAAatTCTCACCATATTCGCTTC
				B4_chordin_30	CCTCAACCTACCTCCAACaaCCAGCGGTTGACGCCGCTGCTTTTT
				B4_chordin_30	GACGATCCTCGCTGGTTTCGAGAAGatTCTCACCATATTCGCTTC
				B4_chordin_30	CCTCAACCTACCTCCAACaaCGTATTTTCCCACGGCCATCTCGGA
				B4_chordin_30	CGGCGTCGTAGTTTCGCACAAAGTCatTCTCACCATATTCGCTTC
				B4_chordin_30	CCTCAACCTACCTCCAACaaGAAGACTCAGTCGGTTCGTCATCAA
				B4_chordin_30	ATTGAATGACATGAGCGGAGACGCCatTCTCACCATATTCGCTTC
				B4_chordin_30	CCTCAACCTACCTCCAACaaCGACGGCGTGGACGACGCCGCGGAG
				B4_chordin_30	GCGCCGGCTGCTTGGCCGTAGAAAGatTCTCACCATATTCGCTTC
				B4_chordin_30	CCTCAACCTACCTCCAACaaTTGCCATGACGACCCCCGGATCCTC
				B4_chordin_30	TTTCCCTGCGGAGACTGCCGACAAAatTCTCACCATATTCGCTTC
				B4_chordin_30	CCTCAACCTACCTCCAACaaCGGAGTATACTTTGGAAGAAGCAGC
				B4_chordin_30	CGCCGCCGCGGCTGACGGCGTTGGAatTCTCACCATATTCGCTTC
				B4_chordin_30	CCTCAACCTACCTCCAACaaTGTAGTGCAGGGCGCAGTCGTTGTC
				B4_chordin_30	TGCTGATCCAGGCGGCTCCGGCGGCatTCTCACCATATTCGCTTC
				B4_chordin_30	CCTCAACCTACCTCCAACaaGGTGGAGGAGGGAGAGAGAGACGCC
				B4_chordin_30	TTAGGGGCAAACCGCCCGCGACGACatTCTCACCATATTCGCTTC
				B4_chordin_30	CCTCAACCTACCTCCAACaaAGAAGGTTTTGAGGACGACGGGGCT
				B4_chordin_30	GAGGAGCGCGCGTCCCGAACCCGGGatTCTCACCATATTCGCTTC
				B4_chordin_30	CCTCAACCTACCTCCAACaaGGTAAAAGTGGTCGGGGAGATTGTC
				B4_chordin_30	GATAAACGCCTTCCGCGTCGAGCCCatTCTCACCATATTCGCTTC
				B4_chordin_30	CCTCAACCTACCTCCAACaaGGATCGGATCCGCCGTTCTTAGCCT
				B4_chordin_30	CCTCGATCTCCCCCTTTTGAAGGCCatTCTCACCATATTCGCTTC
				B4_chordin_30	CCTCAACCTACCTCCAACaaATACCGGACCGGAAATGACGAATCC
				B4_chordin_30	CGCTTTTACTTCCGGTTCCATCGAGatTCTCACCATATTCGCTTC
				B4_chordin_30	CCTCAACCTACCTCCAACaaCCTTCATCAGGGGCGGGTTGGGAAC
				B4_chordin_30	GGGCGAAACAGCGGTTGCTCAACGCatTCTCACCATATTCGCTTC
				B4_chordin_30	CCTCAACCTACCTCCAACaaCGCCGTCGACGCGGCAAAACTCTCG
				B4_chordin_30	CGGCGTTCTTTTGGTCGTCTTCGTCatTCTCACCATATTCGCTTC
				B4_chordin_30	CCTCAACCTACCTCCAACaaAAGTGACGCAGGCGTCGTCGATCGG
				B4_chordin_30	TCCACCGACTTCCGGGCCGCTTCTCatTCTCACCATATTCGCTTC
				B4_chordin_30	CCTCAACCTACCTCCAACaaGCACGGGGCAAATGACGCGGTCGCA
				B4_chordin_30	TGACCTTTCCGTAGGATCCGCATGTatTCTCACCATATTCGCTTC
				B4_chordin_30	CCTCAACCTACCTCCAACaaAAACGGGACAGCAGGATCCGGGCCG
				B4_chordin_30	TCACGCGCATCTTCTCCCCGCAGACatTCTCACCATATTCGCTTC
	Sce-bmp2/4	9	B1	B1_bmp24_9	GAGGAGGGCAGCAAACGGaaCCTCTGGATCGTCGTCGTGGTAAGT	647
				B1_bmp24_9	CGATGAGCGGCCCCTTCGCCGCCCAtaGAAGAGTCTTCCTTTACG
				B1_bmp24_9	GAGGAGGGCAGCAAACGGaaGCCGGAGGCGCCGCGTTCGGCGGCG
				B1_bmp24_9	GTTGACGACGAGGTGGCCGATCCTCtaGAAGAGTCTTCCTTTACG
				B1_bmp24_9	GAGGAGGGCAGCAAACGGaaTGTGGGATTTGTGACGCGACGTCCG
				B1_bmp24_9	GCCGGTTGCGGGGTTTGTCCCGGTCtaGAAGAGTCTTCCTTTACG
				B1_bmp24_9	GAGGAGGGCAGCAAACGGaaGGTGACGCCGGCAGTTGGGCCGGTG
				B1_bmp24_9	TGTTCTTCCGGTTCCCGTGACGATGtaGAAGAGTCTTCCTTTACG
				B1_bmp24_9	GAGGAGGGCAGCAAACGGaaGCGGGGCCACGATCCAGTCGTTCCA
				B1_bmp24_9	CCACGTCGCTAAAGTCCACGTACAAtaGAAGAGTCTTCCTTTACG
				B1_bmp24_9	GAGGAGGGCAGCAAACGGaaGGTCGTGGAGCGGAAAGGGGCACTC
				B1_bmp24_9	CGCGGCAGTAGTAGGCGTTGTAGCCtaGAAGAGTCTTCCTTTACG
				B1_bmp24_9	GAGGAGGGCAGCAAACGGaaGGTACACGGAGTTGACGAGCGTCTG
				B1_bmp24_9	CGATGGCGTGGTTGGTGGAGTTGAGtaGAAGAGTCTTCCTTTACG
				B1_bmp24_9	GAGGAGGGCAGCAAACGGaaTGCTGATGGCGGTCAGCTGGGTGGG
				B1_bmp24_9	CGCAGCAGGCGGAGGGGACGGCTCCtaGAAGAGTCTTCCTTTACG
				B1_bmp24_9	GAGGAGGGCAGCAAACGGaaCCATGTCCTGGTAGTTTTTGAGGAC
				B1_bmp24_9	CCTTCTCGAAGTTGTCGATGTACAGtaGAAGAGTCTTCCTTTACG
	Sce-hb9	23	B5	B5_Sce_HB9_23_Dla1	CTCACTCCCAATCTCTATaaGATGGGGGTGAAGTGCGGACAACGC	647
				B5_Sce_HB9_23_Dla1	CGGACGCCGCGTAGGCGCTCATGAGaaCTACCCTACAAATCCAAT
				B5_Sce_HB9_23_Dla1	CTCACTCCCAATCTCTATaaGGACGCCATCGATGGCACCCCGGAA
				B5_Sce_HB9_23_Dla1	CAATGGTAAATGGGACGAGGGTGGTaaCTACCCTACAAATCCAAT
				B5_Sce_HB9_23_Dla1	CTCACTCCCAATCTCTATaaCTCGGCGGCGACCCGTTGGAGGAAC
				B5_Sce_HB9_23_Dla1	CTCGTCGACGTGGGCGAGGACCCCGaaCTACCCTACAAATCCAAT
				B5_Sce_HB9_23_Dla1	CTCACTCCCAATCTCTATaaCCGGCGTGGATTGGACGCCGGGCGG
				B5_Sce_HB9_23_Dla1	ACCCGACCCCGTTCATCGTCAAGTTaaCTACCCTACAAATCCAAT
				B5_Sce_HB9_23_Dla1	CTCACTCCCAATCTCTATaaCGGCGACGAGTGACGCCCGTTGAGG
				B5_Sce_HB9_23_Dla1	CGACGGCGACCGGCGCGGCGACGAGaaCTACCCTACAAATCCAAT
				B5_Sce_HB9_23_Dla1	CTCACTCCCAATCTCTATaaCCGCTGCTGCTCACGCCGCCGCGGC
				B5_Sce_HB9_23_Dla1	AGCGGGGATCCGCTGCCGCTTCCGAaaCTACCCTACAAATCCAAT
				B5_Sce_HB9_23_Dla1	CTCACTCCCAATCTCTATaaCGTCGAATCCGGCGTCGTCTCTTAA
				B5_Sce_HB9_23_Dla1	ACGCCGCGTCCAAGACGACGCCGCCaaCTACCCTACAAATCCAAT
				B5_Sce_HB9_23_Dla1	CTCACTCCCAATCTCTATaaTTCCACGACGTCCACTTCCTCGTCG
				B5_Sce_HB9_23_Dla1	ACGCCGCAACGCGTCGGCGTCGTCGaaCTACCCTACAAATCCAAT
				B5_Sce_HB9_23_Dla1	CTCACTCCCAATCTCTATaaTCGTCGTGATCATCGTCAAAGTCCT
				B5_Sce_HB9_23_Dla1	TCTTCGTCGTCGGAGGCCATGAGGGaaCTACCCTACAAATCCAAT
				B5_Sce_HB9_23_Dla1	CTCACTCCCAATCTCTATaaCCTTCTTGTCCTTGTCCTCTTTTCC
				B5_Sce_HB9_23_Dla1	CGTCATCGTCTTCGTTCTTGTCCCCaaCTACCCTACAAATCCAAT
				B5_Sce_HB9_23_Dla1	CTCACTCCCAATCTCTATaaCGGTTTTGAAACCAAATTTTCACCT
				B5_Sce_HB9_23_Dla1	TTTTTGCTTCGCTTCCATTTCATCCaaCTACCCTACAAATCCAAT
				B5_Sce_HB9_23_Dla1	CTCACTCCCAATCTCTATaaCTTCGAATCTTTTGGGTCGCGACAA
				B5_Sce_HB9_23_Dla1	TCTCTGTGAGCATGAGGCTCGTGGCaaCTACCCTACAAATCCAAT
				B5_Sce_HB9_23_Dla1	CTCACTCCCAATCTCTATaaTTCCAAGAGTTGCTGGGACGTGAAG
				B5_Sce_HB9_23_Dla1	TTTGTTTTGCTTGAAGTGATTTTCCaaCTACCCTACAAATCCAAT
				B5_Sce_HB9_23_Dla1	CTCACTCCCAATCTCTATaaGGAAGGAGGCCGTGACCAGGAAAGC
				B5_Sce_HB9_23_Dla1	GTCCGGGGCCGACGCGTCTTGCCCGaaCTACCCTACAAATCCAAT
				B5_Sce_HB9_23_Dla1	CTCACTCCCAATCTCTATaaCGTACATGCTGGTGCGGGCGAGCCA
				B5_Sce_HB9_23_Dla1	CGGGATAGTCGAGCGGAATCCGAGGaaCTACCCTACAAATCCAAT
				B5_Sce_HB9_23_Dla1	CTCACTCCCAATCTCTATaaCGCTTTGAGGGCGTGTTCGGCGGGC
				B5_Sce_HB9_23_Dla1	CGCGTAGGAAAGGCCTTGACTCTGGaaCTACCCTACAAATCCAAT
				B5_Sce_HB9_23_Dla1	CTCACTCCCAATCTCTATaaCCGAGCCCGGCGGCGGCCGCCGCAG
				B5_Sce_HB9_23_Dla1	GGAAAGGGGGCGTTGCCGTAGGCGCaaCTACCCTACAAATCCAAT
				B5_Sce_HB9_23_Dla1	CTCACTCCCAATCTCTATaaGGCCGCGAATGTCGGCGGCGGCCAT
				B5_Sce_HB9_23_Dla1	CCGCCTGGATGGCCGGATGCGGGTGaaCTACCCTACAAATCCAAT
				B5_Sce_HB9_23_Dla1	CTCACTCCCAATCTCTATaaGGAAGAGAAAAAGGGATGACCGGGG
				B5_Sce_HB9_23_Dla1	GGCTGCCGGGCCACCGTTGCCGAGAaaCTACCCTACAAATCCAAT
				B5_Sce_HB9_23_Dla1	CTCACTCCCAATCTCTATaaCCGCCGGAACTGGTCGTCAGTGGCG
				B5_Sce_HB9_23_Dla1	GGAAAGAAGGGTCCTCCGGGATGGGaaCTACCCTACAAATCCAAT
				B5_Sce_HB9_23_Dla1	CTCACTCCCAATCTCTATaaGGCCTCCGAAAGGCGAGTGGACGTG
				B5_Sce_HB9_23_Dla1	GATGCGGGTGGCCTCCGGGGTGGGGaaCTACCCTACAAATCCAAT
				B5_Sce_HB9_23_Dla1	CTCACTCCCAATCTCTATaaAGGAAGGCCGAGGTGGGACGGCGTC
				B5_Sce_HB9_23_Dla1	TAAGCCGGGCCGGGGCACGATGCTCaaCTACCCTACAAATCCAAT
				B5_Sce_HB9_23_Dla1	CTCACTCCCAATCTCTATaaGATCCGGCGCCGGAACTTCCGGCGC
				B5_Sce_HB9_23_Dla1	TTCAGGGCGGAGACGGGGATGGGCGaaCTACCCTACAAATCCAAT
	Sce-nk6	24	B1	B1_sce_nkx6_24_Dla2	GAGGAGGGCAGCAAACGGaaATCGTTAACATTCTCCCGGATGTAT	594
				B1_sce_nkx6_24_Dla2	TCGATATAAAAACGAGTTCTTTAGTtaGAAGAGTCTTCCTTTACG
				B1_sce_nkx6_24_Dla2	GAGGAGGGCAGCAAACGGaaAAAACGTTGTTGTTTGTTTGTTTTT
				B1_sce_nkx6_24_Dla2	GCCCACACGTGGTCCGCCATCACGGtaGAAGAGTCTTCCTTTACG
				B1_sce_nkx6_24_Dla2	GAGGAGGGCAGCAAACGGaaATGACATCTGGGAAGATGATTGGCG
				B1_sce_nkx6_24_Dla2	AAAAACTCGACTTCCGGCGCGCGCGtaGAAGAGTCTTCCTTTACG
				B1_sce_nkx6_24_Dla2	GAGGAGGGCAGCAAACGGaaGCGACGGCTTTCAGTAGTGCTCGTC
				B1_sce_nkx6_24_Dla2	GCGCCGAAGAAGTCCGCGTGCGAAGtaGAAGAGTCTTCCTTTACG
				B1_sce_nkx6_24_Dla2	GAGGAGGGCAGCAAACGGaaGTCTTGGAGATCGCTGTCGCTGCCG
				B1_sce_nkx6_24_Dla2	GGAGATTTCAGGAGATCCGGTGTAGtaGAAGAGTCTTCCTTTACG
				B1_sce_nkx6_24_Dla2	GAGGAGGGCAGCAAACGGaaGAATCGTTGGCGCCACCGTCGATGT
				B1_sce_nkx6_24_Dla2	CCGCCGCCGAGATGACCCGGATGACtaGAAGAGTCTTCCTTTACG
				B1_sce_nkx6_24_Dla2	GAGGAGGGCAGCAAACGGaaTCGCCATCTCAGCCGCGTGCTTTTT
				B1_sce_nkx6_24_Dla2	CCTCCATGTCCTGCTTCTTCTTCGCtaGAAGAGTCTTCCTTTACG
				B1_sce_nkx6_24_Dla2	GAGGAGGGCAGCAAACGGaaGACCTTAACTTGACTTTCCGTCATT
				B1_sce_nkx6_24_Dla2	CCACTTGGTGCGACGATTTTGAAACtaGAAGAGTCTTCCTTTACG
				B1_sce_nkx6_24_Dla2	GAGGAGGGCAGCAAACGGaaGGTCCCGCCAAGTACTTGGTTTGTT
				B1_sce_nkx6_24_Dla2	AGAGAATACGCCAGCCTCGCTCGCTtaGAAGAGTCTTCCTTTACG
				B1_sce_nkx6_24_Dla2	GAGGAGGGCAGCAAACGGaaAGAGAAGGTTGGGCGGGTGTGCTTC
				B1_sce_nkx6_24_Dla2	TTTTTCCAAAGCAAAAATTTGGTGGtaGAAGAGTCTTCCTTTACG
				B1_sce_nkx6_24_Dla2	GAGGAGGGCAGCAAACGGaaCCGGTTGAAACCGCGGAATAGCGTT
				B1_sce_nkx6_24_Dla2	TTGCCGTCCTTGTCGACCGTTAAGTtaGAAGAGTCTTCCTTTACG
				B1_sce_nkx6_24_Dla2	GAGGAGGGCAGCAAACGGaaTGGCGCCGGGCCAGTAGAGGGGCCG
				B1_sce_nkx6_24_Dla2	CCCTCGTCCAAGGGTTGCCCGGCAGtaGAAGAGTCTTCCTTTACG
				B1_sce_nkx6_24_Dla2	GAGGAGGGCAGCAAACGGaaACCGCGCCTGGTTCAAGTACATGGA
				B1_sce_nkx6_24_Dla2	CGACAAATCCGCCAAGGGCT-TGCCtaGAAGAGTCTTCCTTTACG
				B1_sce_nkx6_24_Dla2	GAGGAGGGCAGCAAACGGaaTAAGTGAGACGCGGCGGCGGCGGCG
				B1_sce_nkx6_24_Dla2	GGCGGCGGCGGCGGAAAGTCGGTTGtaGAAGAGTCTTCCTTTACG
				B1_sce_nkx6_24_Dla2	GAGGAGGGCAGCAAACGGaaGAACAGGCCGACACCGTTGGATTGG
				B1_sce_nkx6_24_Dla2	GCGGCGGAGAGGGCGGCGGCGGCGGtaGAAGAGTCTTCCTTTACG
				B1_sce_nkx6_24_Dla2	GAGGAGGGCAGCAAACGGaaAAAGGATATCGTCTATGCGATGGGA
				B1_sce_nkx6_24_Dla2	CGCCGAGGCCGCCCCCGGAGGGCCGtaGAAGAGTCTTCCTTTACG
				B1_sce_nkx6_24_Dla2	GAGGAGGGCAGCAAACGGaaGGAGGTGACGGGGGTGGGACTAGCT
				B1_sce_nkx6_24_Dla2	ACCTTGACTGGAGGAGGATGAAGAGtaGAAGAGTCTTCCTTTACG
				B1_sce_nkx6_24_Dla2	GAGGAGGGCAGCAAACGGaaGGAGGAGGGAGGGCGGTTGGCGAGC
				B1_sce_nkx6_24_Dla2	GAAGCGGGGGCGGAGGACGTTGGGGtaGAAGAGTCTTCCTTTACG
				B1_sce_nkx6_24_Dla2	GAGGAGGGCAGCAAACGGaaACAACGCGCTGGAGGTGGAAGAGGC
				B1_sce_nkx6_24_Dla2	GGTTGGACTCGGAGGAGGAGGTCGTtaGAAGAGTCTTCCTTTACG
				B1_sce_nkx6_24_Dla2	GAGGAGGGCAGCAAACGGaaGGAGGGAAGATTGGGATGATGATGA
				B1_sce_nkx6_24_Dla2	CGCCAATCCGCTCGACGTCGACGAGtaGAAGAGTCTTCCTTTACG
				B1_sce_nkx6_24_Dla2	GAGGAGGGCAGCAAACGGaaTGGTGGTGCTTGAGTCCCTGTTGCA
				B1_sce_nkx6_24_Dla2	GGATGATCAGGAGAAAGCGGCGCCGtaGAAGAGTCTTCCTTTACG
				B1_sce_nkx6_24_Dla2	GAGGAGGGCAGCAAACGGaaCGGATTGGAGCATGGCGGCGGCGTG
				B1_sce_nkx6_24_Dla2	CGTTGTAGTGACTGTTGGCGTTGGCtaGAAGAGTCTTCCTTTACG
				B1_sce_nkx6_24_Dla2	GAGGAGGGCAGCAAACGGaaTTGCAGGGCGGCCAAAGGCGCGCTG
				B1_sce_nkx6_24_Dla2	GGCCGCCGTCTTCATCTCGGTCATGtaGAAGAGTCTTCCTTTACG
				B1_sce_nkx6_24_Dla2	GAGGAGGGCAGCAAACGGaaCCGCCACCGTTGCCCCCGCATCCCC
				B1_sce_nkx6_24_Dla2	AGGACGAAGGCGCTGCCGGCGGGCAtaGAAGAGTCTTCCTTTACG
	Sce-neuroD	33	B2	B2_sce_neuroD_33_Dla1	CCTCGTAAATCCTCATCAaaATAACTGGATTTGGTGGGGTCCTCC	594
				B2_sce_neuroD_33_Dla1	CCTCGTCTCGGTCTTAACAATGCCGaaATCATCCAGTAAACCGCC
				B2_sce_neuroD_33_Dla1	CCTCGTAAATCCTCATCAaaAACCACTTGAAGTCGTCGACGGGAT
				B2_sce_neuroD_33_Dla1	TCAGGAACCCCGAACGTCGACGCGGaaATCATCCAGTAAACCGCC
				B2_sce_neuroD_33_Dla1	CCTCGTAAATCCTCATCAaaAGCCGCCCAGCGTCCCGTCGAGACT
				B2_sce_neuroD_33_Dla1	AATGATCGAGTCCGAGATCGACGGCaaATCATCCAGTAAACCGCC
				B2_sce_neuroD_33_Dla1	CCTCGTAAATCCTCATCAaaGCTAGCCAAGGCGTGCTCCAAAGCT
				B2_sce_neuroD_33_Dla1	GCGGGGAAGCGTCGTCGGTGGATTAaaATCATCCAGTAAACCGCC
				B2_sce_neuroD_33_Dla1	CCTCGTAAATCCTCATCAaaATGCGAGACGCTACGGAAGACGTCG
				B2_sce_neuroD_33_Dla1	GGCGACGGTTGCGGGGCGTCGTGGAaaATCATCCAGTAAACCGCC
				B2_sce_neuroD_33_Dla1	CCTCGTAAATCCTCATCAaaCCCCGGACCCGAAACCGCCTTCTTC
				B2_sce_neuroD_33_Dla1	AGGACGTCGTTGACGACGCGTTGGAaaATCATCCAGTAAACCGCC
				B2_sce_neuroD_33_Dla1	CCTCGTAAATCCTCATCAaaGGACGGAGCGGCGCCAAAAGCCGGC
				B2_sce_neuroD_33_Dla1	AGCCAAGGGAGGCGTTAGAATGTGCaaATCATCCAGTAAACCGCC
				B2_sce_neuroD_33_Dla1	CCTCGTAAATCCTCATCAaaGGTGGTGGTTGAGGTTGTGCCTGTC
				B2_sce_neuroD_33_Dla1	GGGGAAGCGGAGAGAGGGCGAGGTGaaATCATCCAGTAAACCGCC
				B2_sce_neuroD_33_Dla1	CCTCGTAAATCCTCATCAaaGAACGAAGCCATAGACGACGCCGTC
				B2_sce_neuroD_33_Dla1	ATTGTTGTTGTGATTGACTCGCGGGaaATCATCCAGTAAACCGCC
				B2_sce_neuroD_33_Dla1	CCTCGTAAATCCTCATCAaaGACCCGGGATGTGTCGGTTGTTGGA
				B2_sce_neuroD_33_Dla1	GCAGGATCTCGCGAGAAGAGACGCTaaATCATCCAGTAAACCGCC
				B2_sce_neuroD_33_Dla1	CCTCGTAAATCCTCATCAaaTCGTTCTCGGCATCGACGACTCGCC
				B2_sce_neuroD_33_Dla1	GTTGGTGGAGATGCGGCGACGCGGAaaATCATCCAGTAAACCGCC
				B2_sce_neuroD_33_Dla1	CCTCGTAAATCCTCATCAaaCGGCGCGCTCCCGTTGAAGGGCGGT
				B2_sce_neuroD_33_Dla1	TAACGTGTGAAGATGCGGCAGCGTCaaATCATCCAGTAAACCGCC
				B2_sce_neuroD_33_Dla1	CCTCGTAAATCCTCATCAaaTTAAAGTTGATGGCCCGAGAACTCG
				B2_sce_neuroD_33_Dla1	ACGTGATTCTGAAGGTGGTGATTGTaaATCATCCAGTAAACCGCC
				B2_sce_neuroD_33_Dla1	CCTCGTAAATCCTCATCAaaTGACGACGCCGTTGGCTACGGACGT
				B2_sce_neuroD_33_Dla1	ACGCCAAGATGTGAGCGGCGTAGGAaaATCATCCAGTAAACCGCC
				B2_sce_neuroD_33_Dla1	CCTCGTAAATCCTCATCAaaGGCGTGATCCGAAGGTGACGGCGTC
				B2_sce_neuroD_33_Dla1	CGGAGAGCGACAGAGCCCGTCGCCGaaATCATCCAGTAAACCGCC
				B2_sce_neuroD_33_Dla1	CCTCGTAAATCCTCATCAaaTGAGACGATTGTCGATACGTCTCCT
				B2_sce_neuroD_33_Dla1	CCCCGCGAGACGGCCGCCGCTCTATaaATCATCCAGTAAACCGCC
				B2_sce_neuroD_33_Dla1	CCTCGTAAATCCTCATCAaaCGCTTCCAGCGTCGCCACTTCCGTA
				B2_sce_neuroD_33_Dla1	ACGGCGACGTTTGCCCGCTTCCTTGaaATCATCCAGTAAACCGCC
				B2_sce_neuroD_33_Dla1	CCTCGTAAATCCTCATCAaaTCGCATCGTCGTATCGACGCTGATG
				B2_sce_neuroD_33_Dla1	ATAGCTGGCGTCGAACCCGGCTTCGaaATCATCCAGTAAACCGCC
				B2_sce_neuroD_33_Dla1	CCTCGTAAATCCTCATCAaaTCCATAGGACCATCAAACACCCCGG
				B2_sce_neuroD_33_Dla1	GTAGGATGTTCGCTCATCATGGAGAaaATCATCCAGTAAACCGCC
				B2_sce_neuroD_33_Dla1	CCTCGTAAATCCTCATCAaaCAAACTCTCCCGTCGTCATCATGGA
				B2_sce_neuroD_33_Dla1	CATCCATGACGCCCTCACCACCGTCaaATCATCCAGTAAACCGCC
				B2_sce_neuroD_33_Dla1	CCTCGTAAATCCTCATCAaaAAGATTCACCGTGTTCTGCGAGAGA
				B2_sce_neuroD_33_Dla1	CGGGTTGATCTGCAGCACGCTAGCGaaATCATCCAGTAAACCGCC
				B2_sce_neuroD_33_Dla1	CCTCGTAAATCCTCATCAaaATGTCCGGCTCTTGGTCTTGCGCCA
				B2_sce_neuroD_33_Dla1	CGGCACAGCGTTTGAGCAAACTCCAaaATCATCCAGTAAACCGCC
				B2_sce_neuroD_33_Dla1	CCTCGTAAATCCTCATCAaaGGAGAGCTTTTGAGCCATGGAAGCG
				B2_sce_neuroD_33_Dla1	TTTTGCGAGTCGAAGGGTTTCGATCaaATCATCCAGTAAACCGCC
				B2_sce_neuroD_33_Dla1	CCTCGTAAATCCTCATCAaaAAGGCATCGTTGAGTCCGTGCATCC
				B2_sce_neuroD_33_Dla1	CCGGGAATGACCGTGCGGAGCAGGTaaATCATCCAGTAAACCGCC
				B2_sce_neuroD_33_Dla1	CCTCGTAAATCCTCATCAaaGCCTCACTTTGAACTTCTCCACGCG
				B2_sce_neuroD_33_Dla1	TTCGCTCGCGCGAGTTGGCCTTCACaaATCATCCAGTAAACCGCC
				B2_sce_neuroD_33_Dla1	CCTCGTAAATCCTCATCAaaTCTTCTCCTCGTTCTCGTTCTGTTC
				B2_sce_neuroD_33_Dla1	TTTTCTTGGGCCCTCTTTTCTTCGGaaATCATCCAGTAAACCGCC
				B2_sce_neuroD_33_Dla1	CCTCGTAAATCCTCATCAaaGTTGCTCATGAAGGAATTCCCCGTT
				B2_sce_neuroD_33_Dla1	GTCGTCGAGGGACATTTCGGTCGTCaaATCATCCAGTAAACCGCC
				B2_sce_neuroD_33_Dla1	CCTCGTAAATCCTCATCAaaCGTTAAAGGACCCGTTGGGGAGGGC
				B2_sce_neuroD_33_Dla1	CCCCGAAGGAGGAGTCGGCGAGGGAaaATCATCCAGTAAACCGCC
				B2_sce_neuroD_33_Dla1	CCTCGTAAATCCTCATCAaaCAGCCCTTGGGCGATGGCCCGGGTC
				B2_sce_neuroD_33_Dla1	CCCCATGGACGTCTGGGCTTCTTGGaaATCATCCAGTAAACCGCC
				B2_sce_neuroD_33_Dla1	CCTCGTAAATCCTCATCAaaGAAAATCCGACGTCCCCGCCGCCGG
				B2_sce_neuroD_33_Dla1	GCCGAGTCGGGGTCGGAAAACCCGGaaATCATCCAGTAAACCGCC
				B2_sce_neuroD_33_Dla1	CCTCGTAAATCCTCATCAaaGGAGCTGAGGATGAACGTCGAACGT
				B2_sce_neuroD_33_Dla1	TAATCTCCTCGTCCTCCTCCACCGAaaATCATCCAGTAAACCGCC
				B2_sce_neuroD_33_Dla1	CCTCGTAAATCCTCATCAaaTGCAATTGTTGCTGCTGCTTTTGTT
				B2_sce_neuroD_33_Dla1	TTTTGTTGCTGCTGAAGTTGCTGTTaaATCATCCAGTAAACCGCC
				B2_sce_neuroD_33_Dla1	CCTCGTAAATCCTCATCAaaTGTTAAACGTCGTTGTCGCCATGTT
				B2_sce_neuroD_33_Dla1	TTTTCAAGGGTGAGGCCATAACGTTaaATCATCCAGTAAACCGCC
	Sce-SoxB1	24	B3	B3_sce_soxb1_24_Dla1	GTCCCTGCCTCTATATCTttGAGGCAGCCGACGCCGCCGCGGGCG	647
				B3_sce_soxb1_24_Dla1	GAGGAGGCGTGGATTCCGGCGGAATttCCACTCAACTTTAACCCG
				B3_sce_soxb1_24_Dla1	GTCCCTGCCTCTATATCTttAAGACGACGACGTGGAGGAGGGTGA
				B3_sce_soxb1_24_Dla1	CGACCCCGCCAGGCGACAGCGGCGCttCCACTCAACTTTAACCCG
				B3_sce_soxb1_24_Dla1	GTCCCTGCCTCTATATCTttGGAAGTCGCGCCGCCCCCGTGGAGC
				B3_sce_soxb1_24_Dla1	GTACAAAGCGGCGCCGCTTCCGGCGttCCACTCAACTTTAACCCG
				B3_sce_soxb1_24_Dla1	GTCCCTGCCTCTATATCTttCCCCCGGCGCCGCTCCCCTGCAGAG
				B3_sce_soxb1_24_Dla1	GAGGGAGAGTGGGAGCCGCCGCTGGttCCACTCAACTTTAACCCG
				B3_sce_soxb1_24_Dla1	GTCCCTGCCTCTATATCTttGGTACCCGGCGGCGGCGGCGGCGGA
				B3_sce_soxb1_24_Dla1	CGGCCACGGCGGCGGACGCGGCGTGttCCACTCAACTTTAACCCG
				B3_sce_soxb1_24_Dla1	GTCCCTGCCTCTATATCTttATGATGGTGATGTGAGAAGTTCCCA
				B3_sce_soxb1_24_Dla1	GTTGTAACCGCCCGACATGGCTGATttCCACTCAACTTTAACCCG
				B3_sce_soxb1_24_Dla1	GTCCCTGCCTCTATATCTttCCCGAATACAAACTAGCTGTATGTT
				B3_sce_soxb1_24_Dla1	GGCGATACGGGGTGCATGCTGTTGTttCCACTCAACTTTAACCCG
				B3_sce_soxb1_24_Dla1	GTCCCTGCCTCTATATCTttGATGATAGGCGGCGGCGTTGTTGGG
				B3_sce_soxb1_24_Dla1	CCATTTGCTGCGCCGCGGCGGCTGCttCCACTCAACTTTAACCCG
				B3_sce_soxb1_24_Dla1	GTCCCTGCCTCTATATCTttTGCCGCGTGACTGGCCGAGGAAGGA
				B3_sce_soxb1_24_Dla1	GTGCTGATACATCGCCGCTGCCGCTttCCACTCAACTTTAACCCG
				B3_sce_soxb1_24_Dla1	GTCCCTGCCTCTATATCTttGGTGTTCCGCCGCTCGCTGCCGCCA
				B3_sce_soxb1_24_Dla1	TGGTAGCCATTAGGCATGTAGCCGGttCCACTCAACTTTAACCCG
				B3_sce_soxb1_24_Dla1	GTCCCTGCCTCTATATCTttTCCGATGATGCCCCATGTGGGCTGG
				B3_sce_soxb1_24_Dla1	GATGGTACGCCATCTCCGCGGCCGAttCCACTCAACTTTAACCCG
				B3_sce_soxb1_24_Dla1	GTCCCTGCCTCTATATCTttGCCTGGGACGGAGCGACCGTCCGGT
				B3_sce_soxb1_24_Dla1	TCCAACATGTTGGCTGTGGCCCATGttCCACTCAACTTTAACCCG
				B3_sce_soxb1_24_Dla1	GTCCCTGCCTCTATATCTttTTTTTCATCAAAGTCTTCGTCTTTC
				B3_sce_soxb1_24_Dla1	GTCATTCCCGGTAAAGCGTACTTGTttCCACTCAACTTTAACCCG
				B3_sce_soxb1_24_Dla1	GTCCCTGCCTCTATATCTttCCTTCATGTGAATCGCCCTCAGCCG
				B3_sce_soxb1_24_Dla1	TGGGCCTATATTTGTAATCAGGGTGttCCACTCAACTTTAACCCG
				B3_sce_soxb1_24_Dla1	GTCCCTGCCTCTATATCTttCGACTCTGCCAGAAGCTTCCACTCG
				B3_sce_soxb1_24_Dla1	CGCCTCGTCGATGAAGGGTCTCTTCttCCACTCAACTTTAACCCG
				B3_sce_soxb1_24_Dla1	GTCCCTGCCTCTATATCTttTGCATCTTCGGGTTCTCTTGCGCCA
				B3_sce_soxb1_24_Dla1	CCGAGTCGCTTGGAGATCTCGCTGTttCCACTCAACTTTAACCCG
				B3_sce_soxb1_24_Dla1	GTCCCTGCCTCTATATCTttTGAACGCGTTCATGGGCCTCTTGAC
				B3_sce_soxb1_24_Dla1	TGCGTCGTTGACCACGTGACCACACttCCACTCAACTTTAACCCG
				B3_sce_soxb1_24_Dla1	GTCCCTGCCTCTATATCTttGCCGGAGGCGTTATTGTTGTTACTG
				B3_sce_soxb1_24_Dla1	GTCCGCGAGGTTCTTAGCCACGGTTttCCACTCAACTTTAACCCG
				B3_sce_soxb1_24_Dla1	GTCCCTGCCTCTATATCTttTTGTTGTTGTTGTTGTTGTTGCTGC
				B3_sce_soxb1_24_Dla1	CCTCCGTTGGGCCCATTATTATTGTttCCACTCAACTTTAACCCG
				B3_sce_soxb1_24_Dla1	GTCCCTGCCTCTATATCTttCGGAGTTCGCGTGGGCGGAGGAATG
				B3_sce_soxb1_24_Dla1	TCCCGCCGCCGCTGCCGTTGTTTCCttCCACTCAACTTTAACCCG
				B3_sce_soxb1_24_Dla1	GTCCCTGCCTCTATATCTttGGGACTCAAACCCGGAGAATGCGTC
				B3_sce_soxb1_24_Dla1	GGCTGAGGAGGAAGTGGAGGCGGCAttCCACTCAACTTTAACCCG
				B3_sce_soxb1_24_Dla1	GTCCCTGCCTCTATATCTttTGTCCGTGGTGGTGCCCAGTGACGG
				B3_sce_soxb1_24_Dla1	GACAACGACGTCGTCGCTCCTAAATttCCACTCAACTTTAACCCG
				B3_sce_soxb1_24_Dla1	GTCCCTGCCTCTATATCTttGGGGTGGGGACGTGGGCGGTCCCGC
				B3_sce_soxb1_24_Dla1	AGTGGGCGTGGTGGGTCGGGTTAGGttCCACTCAACTTTAACCCG
				B3_sce_soxb1_24_Dla1	GTCCCTGCCTCTATATCTttCGCCCCCATAGACCCGGCGGGGTGG
				B3_sce_soxb1_24_Dla1	GTCGACGGCGGCTGCTGCGGACAACttCCACTCAACTTTAACCCG
	Sce-SoxB1-like1	29	B3	B3_Sce_SoxB1-2_17932_29_Dla1	GTCCCTGCCTCTATATCTttAACCATGCCGAAGATGTCGTGGGAT	647
				B3_Sce_SoxB1-2_17932_29_Dla1	GCCTAACGTGGGATTCGTGGAGTTGttCCACTCAACTTTAACCCG
				B3_Sce_SoxB1-2_17932_29_Dla1	GTCCCTGCCTCTATATCTttCTCAGCTCAGCCCCGTAATCGTAGA
				B3_Sce_SoxB1-2_17932_29_Dla1	TGGCCGTAAAGAGCGGCGCTGGTCTttCCACTCAACTTTAACCCG
				B3_Sce_SoxB1-2_17932_29_Dla1	GTCCCTGCCTCTATATCTttTGGGCGTGACCCGATTGTCCATGGA
				B3_Sce_SoxB1-2_17932_29_Dla1	AGGAGGAAGCGGCGCCGGAAGAGGAttCCACTCAACTTTAACCCG
				B3_Sce_SoxB1-2_17932_29_Dla1	GTCCCTGCCTCTATATCTttCCAGGAGGGAATGGCGTTAGGGTGG
				B3_Sce_SoxB1-2_17932_29_Dla1	GTGCGTGGGAGCGCCGTAAGGGGTCttCCACTCAACTTTAACCCG
				B3_Sce_SoxB1-2_17932_29_Dla1	GTCCCTGCCTCTATATCTttACGGAATACTGGCTCAAGGACCCGG
				B3_Sce_SoxB1-2_17932_29_Dla1	GACGGATGATGAAGGTGCTGTCCCGttCCACTCAACTTTAACCCG
				B3_Sce_SoxB1-2_17932_29_Dla1	GTCCCTGCCTCTATATCTttCGGGAAGAGAACCGGCGCCGGGTAG
				B3_Sce_SoxB1-2_17932_29_Dla1	TGCCGGAACCGGAGAGGGAACCGGCttCCACTCAACTTTAACCCG
				B3_Sce_SoxB1-2_17932_29_Dla1	GTCCCTGCCTCTATATCTttTCCGGACACGGAAGAACCGGAAATG
				B3_Sce_SoxB1-2_17932_29_Dla1	TAGGGTCGACGACGTCGCCATCGAGttCCACTCAACTTTAACCCG
				B3_Sce_SoxB1-2_17932_29_Dla1	GTCCCTGCCTCTATATCTttTTCGTGGAGTTGGAGGAAATGGGCG
				B3_Sce_SoxB1-2_17932_29_Dla1	GGCGGGCGCGGCTCCGAAGACGGCCttCCACTCAACTTTAACCCG
				B3_Sce_SoxB1-2_17932_29_Dla1	GTCCCTGCCTCTATATCTttGCGACGGCTGCGACGTCATGGGCTG
				B3_Sce_SoxB1-2_17932_29_Dla1	AGGCCGAAGGCGGCGGAGCCCCGGAttCCACTCAACTTTAACCCG
				B3_Sce_SoxB1-2_17932_29_Dla1	GTCCCTGCCTCTATATCTttGTTGTAGGCCCCGCCGGCGCCGTAC
				B3_Sce_SoxB1-2_17932_29_Dla1	CTGCGGGGTTCCGTTGAGGCCGTAGttCCACTCAACTTTAACCCG
				B3_Sce_SoxB1-2_17932_29_Dla1	GTCCCTGCCTCTATATCTttGTCATGCTGGCCATGGCGGCCGCGT
				B3_Sce_SoxB1-2_17932_29_Dla1	ATGTAAGGAGAAGCCGCGGCGGCGGttCCACTCAACTTTAACCCG
				B3_Sce_SoxB1-2_17932_29_Dla1	GTCCCTGCCTCTATATCTttGGGCGGTGGCGGAGGGGCTTGGCCG
				B3_Sce_SoxB1-2_17932_29_Dla1	CCCCGGGTAAGAGGGATACCCGTTCttCCACTCAACTTTAACCCG
				B3_Sce_SoxB1-2_17932_29_Dla1	GTCCCTGCCTCTATATCTttATCATGGGGTAGGAATTGGCGGCGA
				B3_Sce_SoxB1-2_17932_29_Dla1	GGCTGATATCCGCTCGGGTTGTGCGttCCACTCAACTTTAACCCG
				B3_Sce_SoxB1-2_17932_29_Dla1	GTCCCTGCCTCTATATCTttGGCCCATGGCGGCCATGGCACCGGC
				B3_Sce_SoxB1-2_17932_29_Dla1	ACCAGGATTGAGCCGCCGCGGCGGAttCCACTCAACTTTAACCCG
				B3_Sce_SoxB1-2_17932_29_Dla1	GTCCCTGCCTCTATATCTttCGTCATCGAAAAGTCGTCCTTCTTC
				B3_Sce_SoxB1-2_17932_29_Dla1	ACCCGGCATCAGGCCCTGGCCCAAAttCCACTCAACTTTAACCCG
				B3_Sce_SoxB1-2_17932_29_Dla1	GTCCCTGCCTCTATATCTttTATTTGTAATCGGGGTGTTCCTTCA
				B3_Sce_SoxB1-2_17932_29_Dla1	GGCTTCTTCACCTTTCGTCGCGGCTttCCACTCAACTTTAACCCG
				B3_Sce_SoxB1-2_17932_29_Dla1	GTCCCTGCCTCTATATCTttCAATGAAGGGTCTCTTGTCCGCTTC
				B3_Sce_SoxB1-2_17932_29_Dla1	GAGCGGCCCTGAGTCTCTTGGCCTCttCCACTCAACTTTAACCCG
				B3_Sce_SoxB1-2_17932_29_Dla1	GTCCCTGCCTCTATATCTttTTTGGAGATCTCGGAGTTGTGCATT
				B3_Sce_SoxB1-2_17932_29_Dla1	CAATTTCTTCCACTCTTCCCCGAGGttCCACTCAACTTTAACCCG
				B3_Sce_SoxB1-2_17932_29_Dla1	GTCCCTGCCTCTATATCTttTGGGCGCGACTCCACACCATGAAGG
				B3_Sce_SoxB1-2_17932_29_Dla1	GGGTTCTCTTGGGAGATCTTTCGCCttCCACTCAACTTTAACCCG
				B3_Sce_SoxB1-2_17932_29_Dla1	GTCCCTGCCTCTATATCTttCGTCGGCGGCGGCTTTCTTCTTAGA
				B3_Sce_SoxB1-2_17932_29_Dla1	TCATGGGGCGGCGGACGCGGGAAGGttCCACTCAACTTTAACCCG
				B3_Sce_SoxB1-2_17932_29_Dla1	GTCCCTGCCTCTATATCTttGATATGGTTGTTGTTCATGCCATCC
				B3_Sce_SoxB1-2_17932_29_Dla1	GGTCGACCCGGCGGGGAGATTGTTGttCCACTCAACTTTAACCCG
				B3_Sce_SoxB1-2_17932_29_Dla1	GTCCCTGCCTCTATATCTttGACGGCGACGGCTGCGACTGGGACG
				B3_Sce_SoxB1-2_17932_29_Dla1	GGGGACGTTGACTGCGGGGAAGACGttCCACTCAACTTTAACCCG
				B3_Sce_SoxB1-2_17932_29_Dla1	GTCCCTGCCTCTATATCTttGCAGGAGCGGGTGCGGATGCACGCC
				B3_Sce_SoxB1-2_17932_29_Dla1	GGGGCGACGCGATGCTGGGCGGGTGttCCACTCAACTTTAACCCG
				B3_Sce_SoxB1-2_17932_29_Dla1	GTCCCTGCCTCTATATCTttACTCGACGGCGGCATCCCCGGCAGC
				B3_Sce_SoxB1-2_17932_29_Dla1	GTGCTGCGTCGGTGGTGGCGGCTGAttCCACTCAACTTTAACCCG
				B3_Sce_SoxB1-2_17932_29_Dla1	GTCCCTGCCTCTATATCTttAGCGGATGGGAGGAGAGCGAGTGAG
				B3_Sce_SoxB1-2_17932_29_Dla1	GAGGGCGGAAGGTAAGTTTGACGGCttCCACTCAACTTTAACCCG
				B3_Sce_SoxB1-2_17932_29_Dla1	GTCCCTGCCTCTATATCTttAGGACAGCGAGTGAGAGGATAGAGA
				B3_Sce_SoxB1-2_17932_29_Dla1	AGAGCGAGTGAGGGTTCAGCGAGTGttCCACTCAACTTTAACCCG
				B3_Sce_SoxB1-2_17932_29_Dla1	GTCCCTGCCTCTATATCTttGTGAGACGTCAACGCGTGAGAGGTG
				B3_Sce_SoxB1-2_17932_29_Dla1	AGAAGAGAGCGAGTGAGAAGAGAGCttCCACTCAACTTTAACCCG
				B3_Sce_SoxB1-2_17932_29_Dla1	GTCCCTGCCTCTATATCTttTACTTTAGATCCGGCGGACTGTATT
				B3_Sce_SoxB1-2_17932_29_Dla1	GGATGGTGACCCAATTCCATGGGGTttCCACTCAACTTTAACCCG
				B3_Sce_SoxB1-2_17932_29_Dla1	GTCCCTGCCTCTATATCTttCGGCCGCGTTATATTTGAGTTCCAT
				B3_Sce_SoxB1-2_17932_29_Dla1	AGTCCGCGGGCGAAGGAGGTTTCATttCCACTCAACTTTAACCCG
	Sce-SoxB2	27	B5	B5_Sce_SoxB2A_30_Dla1	CTCACTCCCAATCTCTATaaGGGCTCTGCAGCGTCGGCGGCGGAG	647
				B5_Sce_SoxB2A_30_Dla1	GCATGCGCATGCGCGTGACCAGTGGaaCTACCCTACAAATCCAAT
				B5_Sce_SoxB2A_30_Dla1	CTCACTCCCAATCTCTATaaGATGATGGTGATGATGATGGAGACT
				B5_Sce_SoxB2A_30_Dla1	GGGAATGCTGATGAGGCAGCAGATGaaCTACCCTACAAATCCAAT
				B5_Sce_SoxB2A_30_Dla1	CTCACTCCCAATCTCTATaaCTGTTGATGTTGCTGCAAAGCGGTT
				B5_Sce_SoxB2A_30_Dla1	GTCAGAACTTGACCGTCTGTGTTGGaaCTACCCTACAAATCCAAT
				B5_Sce_SoxB2A_30_Dla1	CTCACTCCCAATCTCTATaaAGGAGAGGATCTTGCGAGGCGGCGC
				B5_Sce_SoxB2A_30_Dla1	TGATGATGATGATGATGAGAGGCCAaaCTACCCTACAAATCCAAT
				B5_Sce_SoxB2A_30_Dla1	CTCACTCCCAATCTCTATaaCGCCGGAGAGCTGTTGCTGCGCGGC
				B5_Sce_SoxB2A_30_Dla1	AAGAGAGAACGCCGGTGGCGGAAAGaaCTACCCTACAAATCCAAT
				B5_Sce_SoxB2A_30_Dla1	CTCACTCCCAATCTCTATaaGAGGTAAGATGCCATGGGGCGGAGA
				B5_Sce_SoxB2A_30_Dla1	GCGTTCCACTCCGTCGGGCTTCATCaaCTACCCTACAAATCCAAT
				B5_Sce_SoxB2A_30_Dla1	CTCACTCCCAATCTCTATaaATATTTGGGAGACGCCGGGTGAGGA
				B5_Sce_SoxB2A_30_Dla1	GGGGTTCTTCGACGCTTCCGCCCGGaaCTACCCTACAAATCCAAT
				B5_Sce_SoxB2A_30_Dla1	CTCACTCCCAATCTCTATaaTAGCCCGTGGGTAACAAGGAGGAGG
				B5_Sce_SoxB2A_30_Dla1	GGGGAGGCGGAGGCTGAGGGAGGGGaaCTACCCTACAAATCCAAT
				B5_Sce_SoxB2A_30_Dla1	CTCACTCCCAATCTCTATaaCGTAGGCTGAGAGTCCGGCGAGGGC
				B5_Sce_SoxB2A_30_Dla1	AAGAGGAGGAGGAGGAAGAGGAGGAaaCTACCCTACAAATCCAAT
				B5_Sce_SoxB2A_30_Dla1	CTCACTCCCAATCTCTATaaGGCAGAGGCGGAAAAGCCAGCGAGG
				B5_Sce_SoxB2A_30_Dla1	TTGGTTGTAGAGGGAAGAGTAGAGGaaCTACCCTACAAATCCAAT
				B5_Sce_SoxB2A_30_Dla1	CTCACTCCCAATCTCTATaaGCGTCGGAGCCGAGACTGGACAGGT
				B5_Sce_SoxB2A_30_Dla1	GTCGGCAGATCCGCGAGTTTTGAGGaaCTACCCTACAAATCCAAT
				B5_Sce_SoxB2A_30_Dla1	CTCACTCCCAATCTCTATaaAGCCACCCGAGGCGCTGGAAAGGTA
				B5_Sce_SoxB2A_30_Dla1	GGTAGAGGGCAGCGGCAGCAGCGGCaaCTACCCTACAAATCCAAT
				B5_Sce_SoxB2A_30_Dla1	CTCACTCCCAATCTCTATaaGTTCAAGTCTTTGGCGTGGGAAGAA
				B5_Sce_SoxB2A_30_Dla1	AGCGGCTGCGACGGCCCGGGCTGCTaaCTACCCTACAAATCCAAT
				B5_Sce_SoxB2A_30_Dla1	CTCACTCCCAATCTCTATaaAGTGGCCGAAGCCATTGGACAGGCT
				B5_Sce_SoxB2A_30_Dla1	AGGGGTTGAGCCCTGCTGAGGCTGCaaCTACCCTACAAATCCAAT
				B5_Sce_SoxB2A_30_Dla1	CTCACTCCCAATCTCTATaaGTTTGAAGCATGACCGTGCAAGGAG
				B5_Sce_SoxB2A_30_Dla1	GTGGGTGGAGGAAGGGATGAGGCCGaaCTACCCTACAAATCCAAT
				B5_Sce_SoxB2A_30_Dla1	CTCACTCCCAATCTCTATaaCAGTCCGGGCACCGAGCCAGGGGCA
				B5_Sce_SoxB2A_30_Dla1	CCCCGCGGCCACGATCCCGCTGCCGaaCTACCCTACAAATCCAAT
				B5_Sce_SoxB2A_30_Dla1	CTCACTCCCAATCTCTATaaGGCTGCGGCCCCGAAGGGCGAGGGG
				B5_Sce_SoxB2A_30_Dla1	AAGGGGCGAGGGGAAGGGGCCCGTGaaCTACCCTACAAATCCAAT
				B5_Sce_SoxB2A_30_Dla1	CTCACTCCCAATCTCTATaaGCTGGGTCCACGTGGTGCGCGAAGA
				B5_Sce_SoxB2A_30_Dla1	CCGGCGGCGAGGCTGCGCAGCCCGGaaCTACCCTACAAATCCAAT
				B5_Sce_SoxB2A_30_Dla1	CTCACTCCCAATCTCTATaaCCGCCTTCTTGAGTAAGGACTTTGG
				B5_Sce_SoxB2A_30_Dla1	GCGAAAGACCGCCAACTCCGAGAGTaaCTACCCTACAAATCCAAT
				B5_Sce_SoxB2A_30_Dla1	CTCACTCCCAATCTCTATaaGTGTTCCTTCATGTGCAGAGCCCTC
				B5_Sce_SoxB2A_30_Dla1	CCTGCGTGGTCTGTACTTGTAGTCGaaCTACCCTACAAATCCAAT
				B5_Sce_SoxB2A_30_Dla1	CTCACTCCCAATCTCTATaaTTCTCGGCTTCCGTCAACATCTTCC
				B5_Sce_SoxB2A_30_Dla1	CTCTTGGCTTCGTCGATGAAAGGCCaaCTACCCTACAAATCCAAT
				B5_Sce_SoxB2A_30_Dla1	CTCACTCCCAATCTCTATaaTGTTGTGCATCTTTGGATTCTCTTG
				B5_Sce_SoxB2A_30_Dla1	CGGCCCCGAGTCGCTTCGAAATCTCaaCTACCCTACAAATCCAAT
				B5_Sce_SoxB2A_30_Dla1	CTCACTCCCAATCTCTATaaCACCATGAATGCGTTCATTGGACGT
				B5_Sce_SoxB2A_30_Dla1	CATTTTGCGTCGTTGACCGCGGGACaaCTACCCTACAAATCCAAT
				B5_Sce_SoxB2A_30_Dla1	CTCACTCCCAATCTCTATaaCTCAAAGGCCCAGAGCTTGAACAGG
				B5_Sce_SoxB2A_30_Dla1	ACGTGTTCCTCCTTGTTAGACCCGGaaCTACCCTACAAATCCAAT
				B5_Sce_SoxB2A_30_Dla1	CTCACTCCCAATCTCTATaaGATCGATGCCTGACCCGATCGTCGG
				B5_Sce_SoxB2A_30_Dla1	GGGGAACCCAGACTGAGATCGGAGGaaCTACCCTACAAATCCAAT
				B5_Sce_SoxB2A_30_Dla1	CTCACTCCCAATCTCTATaaCGACGCCGGACGAGGCGCCGCCACT
				B5_Sce_SoxB2A_30_Dla1	AGGCATCGCCGACGCCGCCGACGCCaaCTACCCTACAAATCCAAT
				B5_Sce_SoxB2A_30_Dla1	CTCACTCCCAATCTCTATaaATGGTGGGGATGATGATGATGATGG
				B5_Sce_SoxB2A_30_Dla1	GGTGAGGGCGTGGTGATGGGGATGGaaCTACCCTACAAATCCAAT
